# Supplementary material for: Vertical Distribution of Fruit Flies (Diptera: Drosophilidae) in Deciduous Forests in the Center of European Russia
Source: Insects. 2023 Oct 18;14(10):822. doi: 10.3390/insects14100822 (PMC10607236; doi:10.3390/insects14100822)
Supplement: Supplementary file 1 [file insects-14-00822-s001.zip]

Archive with 1 entries (1 files):
- insects-2609723-supplementary.pdf
